# Supplementary material for: A study on the therapeutic effects of biplane skin dilator implantation in auricular reconstruction
Source: Sci Rep. 2021 Oct 15;11:20532. doi: 10.1038/s41598-021-00179-9 (PMC8519932; doi:10.1038/s41598-021-00179-9)
Supplement: Supplementary file 1 — Supplementary Information. [file 41598_2021_179_MOESM1_ESM.xls]

## Sheet: Sheet1
ID	Groups	Gender	Age（years）	Follow-up time (days)	The down moving distance of skin dilator (cm)	Skin dilator exposure	Incision infection	Skin dilator hematoma	Satisfaction rate of patients and their families
1	1	1	9	53	0.6	0	0	0	2
2	1	2	10	60	1.2	0	0	0	1
3	1	2	12	66	1.5	0	0	0	2
4	1	1	8	70	0.8	0	0	0	2
5	1	2	16	50	1.3	0	0	0	2
6	1	2	8	66	1.8	0	0	0	2
7	1	1	11	61	1.6	0	0	0	2
8	1	2	13	53	1.7	0	0	0	1
9	1	2	7	58	2	0	0	0	2
10	1	1	13	62	1.6	0	0	1	1
11	1	2	8	65	1.7	0	0	0	2
12	1	2	11	67	0.9	0	0	0	2
13	1	2	16	73	1.1	0	0	0	2
14	1	1	11	71	0.8	0	0	0	2
15	1	2	13	55	1.3	0	0	0	2
16	1	2	15	58	1.5	0	0	0	2
17	1	1	10	52	1.3	0	0	0	2
18	1	2	9	59	1.5	0	0	0	2
19	1	2	13	74	1.8	0	0	0	2
20	1	2	14	68	1.8	1	0	1	0
21	1	2	9	62	2	0	0	0	2
22	1	1	16	63	1.7	0	0	0	1
23	1	2	9	61	2.1	0	0	0	2
24	1	2	12	67	1.3	0	0	0	2
25	1	1	10	58	0.9	0	0	0	2
26	1	2	9	57	0.8	0	0	0	2
27	1	2	11	55	1.1	0	0	0	2
28	1	2	13	58	1.3	0	0	0	1
29	1	1	13	55	0.9	0	0	0	2
30	1	1	10	62	1.2	0	0	0	2
31	1	2	6	60	1.8	1	0	1	0
32	1	2	7	57	1.5	0	0	0	1
33	1	2	6	58	0.8	0	0	0	2
34	1	1	6	63	1.9	0	0	0	2
35	1	1	8	61	2.2	0	0	0	2
36	1	1	12	68	1.5	0	0	0	1
37	1	1	8	72	1.3	0	0	0	2
38	1	2	8	72	2	0	0	0	2
39	1	1	7	64	0.8	0	0	0	1
40	1	2	10	58	1.4	1	0	1	0
41	1	1	9	58	1.9	0	0	0	2
42	1	2	8	57	2.2	0	0	0	2
43	1	2	11	61	1.3	0	0	0	2
44	1	1	8	63	1.7	0	0	0	1
45	1	2	9	62	0.7	0	0	0	1
46	1	2	13	66	1.5	0	0	0	2
47	1	1	7	73	1.6	0	0	0	2
48	1	2	9	64	1.1	0	0	0	1
49	1	2	13	68	1.8	0	0	0	2
50	1	1	12	61	1.6	0	0	0	2
51	1	1	8	66	2.1	0	0	0	2
52	1	1	7	62	1.7	0	0	0	1
53	1	1	9	63	2.3	0	0	0	1
54	1	2	8	62	1.9	0	0	0	1
55	1	1	8	60	2.5	0	0	0	2
56	1	2	8	58	1.7	0	0	0	2
57	1	2	14	56	1.7	0	0	0	2
58	1	2	11	61	2.1	0	0	0	2
59	1	1	11	64	1.8	0	0	0	1
60	1	1	8	66	1.6	0	0	0	1
61	1	2	7	53	1.7	0	0	0	2
62	1	2	12	58	1.3	0	0	0	2
63	1	2	8	60	1.5	0	0	0	2
			10.08±2.64	61.81±5.55	1.52±0.44
1	2	2	11	60	2.1	0	0	0	2
2	2	2	10	57	1.8	0	0	0	2
3	2	2	9	73	2.5	0	0	0	2
4	2	1	11	55	2.4	0	0	0	2
5	2	2	16	64	1.9	0	0	0	1
6	2	2	7	61	2.2	0	0	0	1
7	2	1	8	68	1.8	0	0	0	2
8	2	1	9	66	2.4	0	0	0	1
9	2	2	7	58	2.2	1	0	0	0
10	2	1	7	59	2.2	0	0	0	1
11	2	2	8	71	1.8	0	0	0	2
12	2	1	11	68	2.3	0	0	0	2
13	2	2	15	57	1.8	0	0	0	2
14	2	1	13	66	1.8	0	0	0	2
15	2	2	15	65	2	0	0	0	2
16	2	2	9	68	2.2	0	0	0	1
17	2	2	10	73	1.5	0	0	0	2
18	2	1	13	58	2	0	0	0	2
19	2	2	16	59	2.4	1	0	1	0
20	2	2	17	62	1.8	0	0	0	2
21	2	1	12	67	1.8	0	0	0	1
22	2	2	13	58	2.1	0	0	0	2
23	2	2	12	61	2.4	0	0	0	2
24	2	1	10	57	2	0	0	0	2
25	2	2	9	56	1.8	0	0	0	1
26	2	2	8	73	1.8	0	0	0	1
27	2	2	8	61	2.6	0	0	0	2
28	2	2	11	73	2.5	0	0	0	2
29	2	1	13	64	2.3	0	0	0	2
30	2	1	9	66	2.7	0	0	0	2
31	2	2	12	63	1.9	0	0	0	2
32	2	2	10	61	1.6	0	0	0	2
33	2	1	9	57	1.8	0	0	0	1
34	2	2	7	53	2.1	1	0	1	0
35	2	1	6	61	2.7	0	0	0	1
36	2	1	6	58	2	0	0	0	2
37	2	2	9	57	1.8	0	0	0	2
38	2	1	13	63	2.3	0	0	0	2
39	2	2	15	58	1.8	0	0	0	2
40	2	1	12	63	1.9	0	0	0	2
41	2	2	8	53	2.6	0	0	0	2
42	2	1	9	68	2.7	0	0	0	1
43	2	2	9	55	2.8	0	0	0	1
44	2	1	13	73	1.8	0	0	0	1
45	2	1	12	63	2.7	0	0	0	1
46	2	1	9	66	2.2	0	0	0	1
47	2	2	7	73	1.7	0	0	0	1
48	2	2	12	71	1.9	0	0	0	1
49	2	2	10	53	2.1	0	0	0	1
50	2	2	9	68	2.6	0	0	0	1
51	2	2	13	53	1.9	0	0	0	2
52	2	2	8	64	2	0	0	0	2
53	2	2	11	66	2.1	1	0	1	0
54	2	2	10	61	2.7	0	0	0	2
55	2	1	9	53	2.5	0	0	0	2
56	2	2	7	71	1.8	0	0	0	1
57	2	1	12	62	2.3	0	0	0	2
58	2	2	10	60	1.5	0	0	0	2
59	2	1	7	53	1.7	0	0	0	1
60	2	2	11	63	1.7	0	0	0	1
61	2	1	8	71	1.6	0	0	0	2
62	2	1	9	53	2.1	0	0	0	2
63	2	1	10	57	2.2	0	0	0	1
64	2	2	8	53	1.7	0	0	0	1
65	2	2	9	55	1.8	0	0	0	2
66	2	1	10	61	2.3	0	0	0	2
67	2	1	11	57	1.6	0	0	0	1
68	2	2	9	60	2.1	0	0	0	2
69	2	2	8	68	1.8	0	0	0	2
70	2	1	13	55	2.3	0	0	0	2
71	2	1	9	68	1.7	0	0	0	2
72	2	1	11	55	1.8	0	0	0	1
73	2	2	7	69	2.3	0	0	0	1
74	2	2	8	60	2.1	0	0	0	1
			10.16±2.52	62.01±5.51	2.08±0.34
		Groups
1		Experimental group
2		Control group
		Gender
1		Female
2		Male
		Skin dilator exposure
0		No
1		Yes
		Incision infection
0		No
1		Yes
		Skin dilator hematoma
0		No
1		Yes
		Satisfaction rate of patients and their families
0		Unsatisfaction
1		Satisfaction
2		Great satisfaction
